# Supplementary material for: Functional Changes in Littoral Macroinvertebrate Communities in Response to Watershed-Level Anthropogenic Stress
Source: PLoS One. 2014 Jul 9;9(7):e101499. doi: 10.1371/journal.pone.0101499 (PMC4090147; doi:10.1371/journal.pone.0101499)
Supplement: Table S1 — List of observed taxa with taxonomic information and trait values. (XLSX) [file pone.0101499.s002.xlsx]

## Sheet: Sheet1
Taxa	Order	Family	Trophic Status	Funct Grp 1	Funct Grp 2	Feeding Mechanism	Food Source	Locomotion/substrate relations	Voltinism
Acari	Acari		carnivore	predator	parasite	chewer	live animal tissue	climb
Acentria	Lepidoptera	Pyralidae	herbivore	shredder		chewer	live vascular plants	climb
Acroneuria	Plecoptera	Perlidae	carnivore	predator		engulfer	live animal tissue	cling	Mero
Aeshna	Odonata	Aeshnidae	carnivore	predator		engulfer	live animal tissue	climb	Uni
Aeshnidae	Odonata	Aeshnidae	carnivore	predator		engulfer	live animal tissue	climb	Uni
Agraylea	Trichoptera	Hydroptilidae	herbivore	piercer	collector	hbv piercer	live vascular plants	climb
Alboglossiphonia	Rhynchobdellida	Glossiphoniidae	carnivore	predator	parasite	crv piercer	live animal tissue
Amphipoda	Amphipoda		omnivore	collector	predator	gatherer	coarse	swim
Anax	Odonata	Aeshnidae	carnivore	predator		engulfer	live animal tissue	climb	Uni
Ancylidae	Limnophila	Ancylidae	herbivore	grazer		scraper	periphyton	cling
Anopheles	Diptera	Culicidae	detritivore	collector		filterer	fine	plankton	Multi
Aplexa	Limnophila	Physidae	herbivore	grazer		scraper	periphyton	cling
Armiger	Limnophila	Planorbidae	detritivore	collector		scraper	coarse	cling
Asellidae	Isopoda	Asellidae	detritivore	collector		gatherer	coarse	sprawl
Baetidae	Ephemeroptera	Baetidae	detritivore	collector	grazer	gatherer	fine	swim
Baetis	Ephemeroptera	Baetidae	detritivore	collector	grazer	gatherer	fine	swim	Uni/multi
Baetisca	Ephemeroptera	Baetiscidae	detritivore	collector	grazer	gatherer	fine	swim	Uni
Batracobdella	Rhynchobdellida	Glossiphoniidae	carnivore	predator	parasite	crv piercer	live animal tissue	swim
Belostoma	Hemiptera	Belostomatidae	carnivore	predator		crv piercer	live animal tissue	climb	Multi
Belostomatidae	Hemiptera	Belostomatidae	carnivore	predator		crv piercer	live animal tissue	climb	Multi
Bezzia/Palpomyia	Diptera	Ceratopogonidae	carnivore	predator	collector	engulfer	live animal tissue
Bithynia	Neotaenioglossa	Bithyniidae	herbivore	collector		filterer	fine	cling
Bivalvia			detritivore	collector		filterer	fine	burrow
Boyeria	Odonata	Aeshnidae	carnivore	predator		engulfer	live animal tissue	climb	Uni
Brachycentrus	Trichoptera	Brachycentridae	detritivore	collector	grazer	filterer	fine	cling	Uni
Brachycercus	Ephemeroptera	Caenidae	detritivore	collector		gatherer	coarse	sprawl
Caecidotea	Isopoda	Asellidae	detritivore	collector		gatherer	coarse	sprawl
Caenidae	Ephemeroptera	Caenidae	detritivore	collector	grazer	gatherer	fine	sprawl
Caenis	Ephemeroptera	Caenidae	detritivore	collector	grazer	gatherer	fine	sprawl	Uni/multi
Callibaetis	Ephemeroptera	Baetidae	detritivore	collector		gatherer	fine	swim	Bi
Calopterygidae	Odonata	Calopterygidae	carnivore	predator		engulfer	live animal tissue	climb	Uni
Calopteryx	Odonata	Calopterygidae	carnivore	predator		engulfer	live animal tissue	climb	Uni
Celina	Coleoptera	Dytiscidae	carnivore	predator		crv piercer	live animal tissue	swim
Centroptilum	Ephemeroptera	Baetidae	detritivore	collector	grazer	gatherer	fine	swim	Multi
Ceraclea	Trichoptera	Leptoceridae	omnivore	collector	predator	gatherer	fine	sprawl	Uni
Ceratopogonidae	Diptera	Ceratopogonidae	omnivore	predator	collector	engulfer	live animal tissue	sprawl
Cernotina	Trichoptera	Polycentropodidae	omnivore	collector	predator	filterer	fine	cling
Chaoborus	Diptera	Chaoboridae	carnivore	predator	predator	crv piercer	live animal tissue	sprawl	Uni/Bi/Semi
Chauliodes	Megaloptera	Corydalidae	carnivore	predator		engulfer	live animal tissue	cling	Uni
Cheumatopsyche	Trichoptera	Hydropsychidae	detritivore	collector		filterer	fine	cling	Uni
Chironomidae	Diptera	Chironomidae	omnivore	collector	predator	gatherer	fine	burrow
Chrysomelidae	Coleoptera	Chrysomelidae	herbivore	shredder		chewer	live vascular plants	cling
Chrysops	Diptera	Tabanidae	detritivore	collector		gatherer	fine	sprawl	Uni
Cipangopaludina	Architaenioglossa	Viviparidae	herbivore	grazer		scraper	periphyton	cling
Climacia	Neuroptera	Sisyridae	carnivore	predator		crv piercer	live animal tissue	climb	Tri
Cloeon	Ephemeroptera	Baetidae	detritivore	collector	grazer	gatherer	fine	swim	Multi
Coenagrion/Enallagma	Odonata	Coenagrionidae	carnivore	predator		engulfer	live animal tissue	climb	Uni
Coenagrionidae	Odonata	Coenagrionidae	carnivore	predator		engulfer	live animal tissue	climb	Uni
Collembola	Collembola		detritivore	collector		gatherer	coarse	skate
Cordulia	Odonata	Corduliidae	carnivore	predator		engulfer	live animal tissue	sprawl	Uni
Corduliinae	Odonata	Libellulidae	carnivore	predator		engulfer	live animal tissue	sprawl	Uni
Coretherella	Diptera	Corethrellidae	carnivore	predator		engulfer	live animal tissue	sprawl
Corixidae	Hemiptera	Corixidae	carnivore	predator	macrophyte	crv piercer	live animal tissue	swim
Corydalidae	Megaloptera	Corydalidae	carnivore	predator		engulfer	live animal tissue	cling	Uni
Crangonyx	Amphipoda	Crangonyctidae	omnivore	collector	predator	gatherer	coarse
Culicidae	Diptera	Culicidae	detritivore	collector		filterer	fine	swim
Culicoides	Diptera	Ceratopogonidae	carnivore	predator	collector	engulfer	live animal tissue	burrow	Multi
Curculionidae	Coleoptera	Curculionidae	herbivore	shredder	collector	chewer	live vascular plants	cling
Dasyhelea	Diptera	Ceratopogonidae	detritivore	collector	grazer	gatherer	fine	sprawl
Dineutus	Coleoptera	Gyrinidae	carnivore	predator		engulfer	live animal tissue	swim	Uni
Diporeia	Amphipoda	Pontoporeiidae	detritivore	collector		gatherer	coarse	burrow
Dolichopodidae	Diptera	Dolichopodidae	carnivore	predator		engulfer	live animal tissue	sprawl
Dreissena	Veneroida	Dreissenidae	detritivore	collector	grazer	filterer	fine	attach
Dubiraphia	Coleoptera	Elmidae	detritivore	collector		gatherer	fine	cling	Uni
Dugesia	Tricladida	Planariidae	carnivore	predator		engulfer	live animal tissue
Dytiscidae	Coleoptera	Dytiscidae	carnivore	predator		crv piercer	live animal tissue	swim
Echinogammarus	Amphipoda	Gammaridae	detritivore	grazer		chewer	coarse
Elmidae	Coleoptera	Elmidae	detritivore	collector	grazer	gatherer	fine	cling
Empididae	Diptera	Empididae	carnivore	predator	collector	engulfer	live animal tissue	sprawl
Ephemera	Ephemeroptera	Ephemeridae	omnivore	collector	predator	gatherer	fine	burrow	Semi
Ephemerella	Ephemeroptera	Ephemerellidae	detritivore	collector	grazer	gatherer	fine	cling	Uni
Ephemerellidae	Ephemeroptera	Ephemerellidae	detritivore	collector	grazer	gatherer	fine	cling
Ephemeridae	Ephemeroptera	Ephemeridae	omnivore	collector	predator	gatherer	fine	burrow
Ephydridae	Diptera	Ephydridae	omnivore	collector	predator	gatherer	fine	burrow
Epitheca	Odonata	Corduliidae	carnivore	predator		engulfer	live animal tissue	climb	Uni/semi
Erpobdellidae	Arhynchobdellida	Erpobdellidae	carnivore	predator		engulfer	live animal tissue	swim
Erythemis	Odonata	Libellulidae	carnivore	predator		engulfer	live animal tissue	climb	Uni
Eurylophella	Ephemeroptera	Ephemerellidae	detritivore	collector		gatherer	fine	cling	Semi/Uni
Fabria	Trichoptera	Phryganeidae	herbivore	shredder		chewer	periphyton	climb
Ferrissia	Limnophila	Ancylidae	herbivore	grazer		scraper	periphyton	cling
Fossaria	Limnophila	Lymnaeidae	herbivore	grazer		scraper	periphyton	cling
Gammaridae	Amphipoda	Gammaridae	omnivore	collector	predator	gatherer	coarse	cling
Gammarus	Amphipoda	Gammaridae	omnivore	collector	predator	gatherer	coarse	cling
Gerridae	Hemiptera	Gerridae	carnivore	predator		crv piercer	live animal tissue	skate
Gerris	Hemiptera	Gerridae	carnivore	predator		crv piercer	live animal tissue	skate	Tri
Glossiphonia	Rhynchobdellida	Glossiphoniidae	carnivore	predator		engulfer	live animal tissue	swim
Glossiphoniidae	Rhynchobdellida	Glossiphoniidae	carnivore	predator	parasite	engulfer	live animal tissue	swim
Glyphopsyche	Trichoptera	Limnephilidae	detritivore	shredder		chewer	coarse	sprawl
Gomphidae	Odonata	Gomphidae	carnivore	predator		engulfer	live animal tissue	burrow	Uni
Gyraulus	Limnophila	Planorbidae	detritivore	shredder		scraper	coarse	cling
Gyrinus	Coleoptera	Gyrinidae	carnivore	predator		engulfer	live animal tissue	swim
Haliplidae	Coleoptera	Haliplidae	detritivore	shredder	grazer	chewer	coarse	climb
Haliplus	Coleoptera	Haliplidae	herbivore	piercer	shredder	hbv piercer	live vascular plants	climb	Uni
Hebridae	Hemiptera	Hebridae	carnivore	predator		crv piercer	live animal tissue	climb
Helicopsyche	Trichoptera	Helicopsychidae	herbivore	grazer		scraper	periphyton	cling	Uni
Helisoma	Limnophila	Planorbidae	herbivore	grazer		scraper	periphyton	cling
Helius	Diptera	Tipulidae	carnivore	predator		engulfer	live animal tissue	sprawl
Helobdella	Rhynchobdellida	Glossiphoniidae	carnivore	predator	parasite	engulfer	live animal tissue	swim
Hemerodromia	Diptera	Empididae	omnivore	predator	collector	engulfer	live animal tissue	sprawl	Uni/Bi
Heptageniidae	Ephemeroptera	Heptageniidae	herbivore	grazer	collector	scraper	periphyton	cling
Hesperocorixa	Hemiptera	Corixidae	herbivore	piercer		hbv piercer	live vascular plants	swim	Uni
Hexagenia	Ephemeroptera	Ephemeridae	detritivore	collector		gatherer	fine	burrow	Semi
Hirudinea	Hirudinea		carnivore	predator	parasite	engulfer	live animal tissue	swim
Hyalella	Amphipoda	Hyalellidae	detritivore	collector	grazer	gatherer	coarse	cling
Hydra	Hydroida	Hydridae	carnivore	predator		engulfer	live animal tissue	cling
Hydraena	Coleoptera	Hydraenidae	carnivore	predator	collector	engulfer	live animal tissue	cling
Hydrobiidae	Mesogastropoda	Hydrobiidae	herbivore	grazer		scraper	periphyton	cling
Hydrocanthus	Coleoptera	Noteridae	carnivore	predator	collector	engulfer	live animal tissue	burrow
Hydrometra	Hemiptera	Hydrometridae	carnivore	predator		crv piercer	live animal tissue	skate
Hydrophilidae	Coleoptera	Hydrophilidae	detritivore	collector	macrophyte	gatherer	fine	swim
Hydropsyche	Trichoptera	Hydropsychidae	detritivore	collector		filterer	fine	cling	Uni, bi, tri
Hydropsychidae	Trichoptera	Hydropsychidae	detritivore	collector		filterer	fine	cling
Hydroptila	Trichoptera	Hydroptilidae	herbivore	piercer	grazer	hbv piercer	live vascular plants	cling
Hydroptilidae	Trichoptera	Hydroptilidae	herbivore	piercer	grazer	hbv piercer	live vascular plants	cling
Hymenoptera	Hymenoptera		carnivore	parasite		int parasite	live animal tissue	climb
Isopoda	Isopoda		detritivore	collector		gatherer	coarse	sprawl
Isotomidae	Collembola	Isotomidae	detritivore	collector		gatherer	fine	skate
Lepidoptera	Lepidoptera		herbivore	shredder		chewer	live vascular plants	climb
Leptoceridae	Trichoptera	Leptoceridae	omnivore	collector	predator	gatherer	fine	climb
Leptocerus	Trichoptera	Leptoceridae	herbivore	shredder		chewer	live vascular plants	swim
Lestes	Odonata	Lestidae	carnivore	predator		engulfer	live animal tissue	climb	Uni
Leucorrhinia	Odonata	Libellulidae	carnivore	predator		engulfer	live animal tissue	climb	Uni
Libellula	Odonata	Libellulidae	carnivore	predator		engulfer	live animal tissue	sprawl	Uni
Libellulidae	Odonata	Libellulidae	carnivore	predator		engulfer	live animal tissue	sprawl	Uni
Libellulinae	Odonata	Libellulidae	carnivore	predator		engulfer	live animal tissue	sprawl	Uni
Limnephilidae	Trichoptera	Limnephilidae	detritivore	shredder	collector	chewer	coarse	climb
Lirceus	Isopoda	Asellidae	detritivore	collector		gatherer	coarse	sprawl
Lymnaea	Limnophila	Lymnaeidae	herbivore	grazer		scraper	periphyton	cling
Lymnaeidae	Limnophila	Lymnaeidae	herbivore	grazer		scraper	periphyton	cling
Lype	Trichoptera	Psychomyiidae	herbivore	grazer		scraper	periphyton	cling	Uni
Macromia	Odonata	Macromiidae	carnivore	predator		engulfer	live animal tissue	sprawl	Uni
Macronychus	Coleoptera	Elmidae	detritivore	collector	grazer	gatherer	fine	cling	Uni
Matus	Coleoptera	Dytiscidae	carnivore	predator		crv piercer	live animal tissue	swim	Uni
Mermithidae	Mermithida	Mermithidae	carnivore	parasite		int parasite	live animal tissue
Merragata	Hemiptera	Hebridae	carnivore	predator		crv piercer	live animal tissue	climb
Mesovelia	Hemiptera	Mesoveliidae	carnivore	predator		crv piercer	live animal tissue	skate
Microvelia	Hemiptera	Veliidae	carnivore	predator		crv piercer	live animal tissue	climb
Molanna	Trichoptera	Molannidae	herbivore	grazer	collector	scraper	periphyton	sprawl	Uni
Mooreobdella	Arhynchobdellida	Erpobdellidae	carnivore	predator	parasite	engulfer	live animal tissue	swim
Muscidae	Diptera	Muscidae	carnivore	predator		crv piercer	live animal tissue	sprawl
Mystacides	Trichoptera	Leptoceridae	detritivore	collector	shredder	gatherer	fine	sprawl	Uni
Nectopsyche	Trichoptera	Leptoceridae	herbivore	shredder	collector	chewer	periphyton	climb	Uni
Nematoda			omnivore	collector	parasite	gatherer	fine	burrow
Neoplea	Hemiptera	Pleidae	carnivore	predator		crv piercer	live animal tissue	swim
Neureclipsis	Trichoptera	Polycentropodidae	omnivore	collector	predator	filterer	fine	cling	Uni
Noteridae	Coleoptera	Noteridae	carnivore	predator	collector	engulfer	live animal tissue	burrow
Notonecta	Hemiptera	Notonectidae	carnivore	predator		crv piercer	live animal tissue	swim	Uni/bi
Notonectidae	Hemiptera	Notonectidae	carnivore	predator		crv piercer	live animal tissue	climb
Ochrotrichia	Trichoptera	Hydroptilidae	detritivore	collector	macrophyte	gatherer	fine	cling
Oecetis	Trichoptera	Leptoceridae	omnivore	predator	shredder	engulfer	live animal tissue	cling	Uni
Oligochaeta	Oligochaeta		detritivore	collector		gatherer	fine	burrow
Ophiogomphus	Odonata	Gomphidae	carnivore	predator		engulfer	live animal tissue	burrow	Uni
Optioservus	Coleoptera	Elmidae	detritivore	collector	grazer	gatherer	fine	cling	Semi
Orthotrichia	Trichoptera	Hydroptilidae	herbivore	piercer		hbv piercer	live vascular plants	cling
Oxyethira	Trichoptera	Hydroptilidae	herbivore	piercer	collector	hbv piercer	live vascular plants	climb
Palmacorixa	Hemiptera	Corixidae	omnivore	piercer	predator	hbv piercer	live vascular plants	swim
Paraponyx	Lepidoptera	Pyralidae	herbivore	shredder		chewer	live vascular plants	climb
Pelocoris	Hemiptera	Naucoridae	carnivore	predator		crv piercer	live animal tissue	climb
Peltodytes	Coleoptera	Haliplidae	omnivore	shredder	predator	chewer	live vascular plants	climb	Uni
Pericoma	Diptera	Psychodidae	detritivore	collector		gatherer	fine	burrow
Petrophila	Lepidoptera	Pyralidae	herbivore	grazer		scraper	periphyton	cling
Phryganea	Trichoptera	Phryganeidae	omnivore	shredder	predator	chewer	coarse	climb
Phryganeidae	Trichoptera	Phryganeidae	omnivore	shredder	predator	chewer	coarse	climb
Phylocentropus	Trichoptera	Dipseudopsidae	detritivore	collector		filterer	fine	burrow
Physella	Basommatophora	Physidae	herbivore	grazer		scraper	periphyton	cling
Physidae	Limnophila	Physidae	herbivore	grazer		scraper	periphyton	cling
Placobdella	Rhynchobdellida	Glossiphoniidae	carnivore	predator	parasite	crv piercer	live animal tissue	swim
Planariidae	Tricladida	Planariidae	carnivore	predator		engulfer	live animal tissue	sprawl
Planorbella	Basommatophora	Planorbidae	detritivore	shredder		scraper	coarse	cling
Planorbidae	Limnophila	Planorbidae	detritivore	shredder		scraper	coarse	cling
Planorbula	Limnophila	Planorbidae	herbivore	grazer		scraper	periphyton	cling
Platycentropus	Trichoptera	Limnephilidae	detritivore	shredder		chewer	coarse	climb
Pleurocera	Neotaenioglossa	Pleuroceridae	herbivore	grazer		scraper	periphyton	cling
Pleuroceridae	Neotaenioglossa	Pleuroceridae	herbivore	grazer		scraper	periphyton	cling
Poduridae	Collembola	Poduridae	detritivore	collector		gatherer	fine	skate
Polycentropodidae	Trichoptera	Polycentropodidae	omnivore	collector	predator	filterer	fine	cling
Polycentropus	Trichoptera	Polycentropodidae	omnivore	collector	predator	filterer	fine	cling	Uni/Bi
Probezzia	Diptera	Ceratopogonidae	carnivore	predator		engulfer	live animal tissue	burrow
Procloeon	Ephemeroptera	Baetidae	detritivore	collector	grazer	gatherer	fine	swim
Promenetus	Basommatophora	Planorbidae	detritivore	shredder		scraper	coarse	cling
Psephenidae	Coleoptera	Psephenidae	herbivore	grazer		scraper	periphyton	cling
Psephenus	Coleoptera	Psephenidae	herbivore	grazer		scraper	periphyton	cling	Semi
Pseudosuccinea	Basommatophora	Lymnaeidae	herbivore	grazer		scraper	periphyton	cling
Psychoda	Diptera	Psychodidae	detritivore	collector		gatherer	fine	burrow
Psychodidae	Diptera	Psychodidae	detritivore	collector		gatherer	fine	burrow
Ptilostomis	Trichoptera	Phryganeidae	omnivore	shredder	predator	chewer	coarse	climb
Pyralidae	Lepidoptera	Pyralidae	herbivore	grazer		scraper	periphyton	cling
Ranatra	Hemiptera	Nepidae	carnivore	predator		crv piercer	live animal tissue	climb	Tri
Rheumatobates	Hemiptera	Gerridae	carnivore	predator		crv piercer	live animal tissue	skate
Sciomyzidae	Diptera	Sciomyzidae	carnivore	predator	parasite	engulfer	live animal tissue	burrow
Scirtes	Coleoptera	Helodidae	herbivore	piercer	shredder	hbv piercer	live vascular plants	climb	Uni
Setodes	Trichoptera	Leptoceridae	omnivore	collector	predator	gatherer	fine	sprawl
Sialis	Megaloptera	Sialidae	carnivore	predator		engulfer	live animal tissue	burrow	Uni
Sigara	Hemiptera	Corixidae	herbivore	piercer	collector	hbv piercer	live vascular plants	swim
Simulium	Diptera	Simuliidae	detritivore	collector		filterer	fine	cling	Multi
Siphlonurus	Ephemeroptera	Siphlonuridae	detritivore	collector		gatherer	fine	swim
Sisyra	Neuroptera	Sisyridae	carnivore	predator		crv piercer	live animal tissue	climb
Sminthuridae	Collembola	Sminthuridae	detritivore	collector	shredder	gatherer	fine	skate
Somatochlora	Odonata	Corduliidae	carnivore	predator		engulfer	live animal tissue	sprawl	Uni
Sphaeriidae	Veneroida	Sphaeriidae	detritivore	collector		filterer	fine	burrow
Sphaeromias	Diptera	Ceratopogonidae	carnivore	predator		engulfer	live animal tissue	burrow	Uni
Stactobiella	Trichoptera	Hydroptilidae	detritivore	shredder		chewer	coarse	cling
Stagnicola	Limnophila	Lymnaeidae	herbivore	grazer		scraper	periphyton	cling
Staphylinidae	Coleoptera	Staphylinidae	carnivore	predator		engulfer	live animal tissue	cling
Stenacron	Ephemeroptera	Heptageniidae	detritivore	collector	grazer	gatherer	fine	cling	Uni/3gen/2 years
Stenelmis	Coleoptera	Elmidae	herbivore	grazer	collector	scraper	periphyton	cling	Uni/Semi/Mero
Stenonema	Ephemeroptera	Heptageniidae	herbivore	grazer	collector	scraper	periphyton	cling	Uni
Stilobezzia	Diptera	Ceratopogonidae	carnivore	predator		engulfer	live animal tissue	burrow
Stratiomys	Diptera	Stratiomyiidae	detritivore	collector		gatherer	fine	sprawl
Sympetrum	Odonata	Libellulidae	carnivore	predator		engulfer	live animal tissue	sprawl	Uni
Syrphidae	Diptera	Syrphidae	detritivore	collector		gatherer	fine	burrow
Tabanidae	Diptera	Tabanidae	carnivore	predator		crv piercer	live animal tissue	sprawl
Tipulidae	Diptera	Tipulidae	detritivore	shredder	collector	chewer	coarse	burrow
Trepobates	Hemiptera	Gerridae	carnivore	predator		crv piercer	live animal tissue	skate
Triaenodes	Trichoptera	Leptoceridae	herbivore	shredder		chewer	live vascular plants	swim	Uni
Trichocorixa	Hemiptera	Corixidae	carnivore	predator	collector	crv piercer	live animal tissue	swim	Bi/tri
Tricladida	Tricladida		carnivore	predator		engulfer	live animal tissue	sprawl
Tricorythodes	Ephemeroptera	Tricorythidae	detritivore	collector		gatherer	fine	sprawl
Tropisternus	Coleoptera	Hydrophilidae	detritivore	collector	macrophyte	gatherer	fine	swim	Bi/Tri
Turbellaria			omnivore	grazer	predator	chewer	periphyton	swim
Valvata	Mesogastropoda	Valvatidae	herbivore	grazer		scraper	periphyton	cling
Veliidae	Hemiptera	Veliidae	carnivore	predator		crv piercer	live animal tissue	skate
